# Supplementary material for: Apical periodontitis healing and postoperative pain following endodontic treatment with a reciprocating single-file, single-cone approach: A randomized controlled pragmatic clinical trial
Source: PLoS One. 2020 Feb 3;15(2):e0227347. doi: 10.1371/journal.pone.0227347 (PMC6996828; doi:10.1371/journal.pone.0227347)
Supplement: S1 Dataset — (XLSX) [file pone.0227347.s002.xlsx]

## Sheet: HFLC
City	Treatment	Data from participants					Sample			Baseline					First 24h			24h			72h			7 days			Flare up
		Age	Gender	Income	General health	Race	Tooth	Memory file	Apical diameter	Signus tract	PAI	Tooth pain			Tooth pain			Tooth pain			Tooth pain			Tooth pain				Time of follow-up	PAI	Success	Clinical and radiographic success	Healing status	PAI change
												Verbal		VAS	Verbal		VAS	Verbal		VAS	Verbal		VAS	Verbal		VAS
NSSocorro	HFLC	51	0	1	5	Brown	ILS	55	0.55	0	4	0		0.2	1		0.76	0		0.1	0		0	0		0.1	0
NSSocorro	HFLC	21	0	2	2	Black	ILS	60	0.6	0	4	0		2	2		2.71	1		0.7	0		0	0		0	0	437	1	1	1	healed	-3
NSSocorro	HFLC	26	0	2	4	Brown	ICS	80	0.8	1	3	0		0	0		0	0		0	0		0	0		0	0
NSSocorro	HFLC	51	0	1	3	White	ICI	35	0.35	0	4	0		0	1		1.2	0		0	0		0	0		0	0	370	3	1	0	healing	-1
NSSocorro	HFLC	35	0	1	4	White	ICI	40	0.4	0	4	0		0	0		0	0		0	0		0	0		0	0	378	1	1	1	healed	-3
NSSocorro	HFLC	23	0	1	5	Brown	ILI	40	0.4	1	4	0		0	0		0	0		0	0		0	0		0	0	399	1	1	1	healed	-3
NSSocorro	HFLC	50	0	1	1	Brown	ILS	60	0.6	0	3	0		0	1		1.03	0		0	0		0	0		0	0	372	1	1	1	healed	-2
NSSocorro	HFLC	59	1	2	2	White	ICS	45	0.45	1	3	0		0	0		0	0		0	0		0	0		0	0	449	1	1	1	healed	-2
NSSocorro	HFLC	54	0	4	3	Black	ICI	35	0.35	0	3	0		0	0		0	0		0	0		0	0		0	0
NSSocorro	HFLC	18	1	8	3	Brown	ICS	80	0.8	0	5	0		0	0		0	0		0	0		0	0		0	0	350	2	1	1	healed	-3
NSSocorro	HFLC	33	0	2	4	Black	ICS	70	0.7	0	3	0		0	1		0.55	0		0	0		0	0		0	0	406	2	1	1	healed	-1
NSSocorro	HFLC	35	0	3	2	Brown	ICS	80	0.8	0	4	0		0	1		5.38	0		0	0		0	0		0	0	392	2	1	1	healed	-2
NSSocorro	HFLC	34	0	1	4	White	ICS	70	0.7	1	4	0		0	5		9.78	1		2.45	0		0	0		0	1	365	1	1	1	healed	-3
NSSocorro	HFLC	26	1	2	5	Brown	ILS	60	0.6	0	4	0		0	0		0	0		0	0		0	0		0	0	372	1	1	1	healed	-3
NSSocorro	HFLC	26	0	8	5	Brown	ILS	60	0.6	0	4	0		0	2		1.96	4		6.96	0		0	0		0	1	397	2	1	1	healed	-2
NSSocorro	HFLC	26	0	3	5	Brown	ICS	80	0.8	0	4	0		0	1		1.27	1		0.94	0		0.2	0		0	0
NSSocorro	HFLC	38	0	8	4	Black	ICS	80	0.8	1	3	0		0	0		0	0		0	0		0	0		0	0
NSSocorro	HFLC	56	1	4	5	Brown	ICS	80	0.8	0	4	0		0	0		0	0		0	0		0	0		0	0	358	3	1	0	healing	-1
NSSocorro	HFLC	31	0	8	5	Brown	ILS	60	0.6	0	4	0		0	2		5.49	2		3.13	0		0	0		0	0
NSSocorro	HFLC	42	0	1	4	Brown	ICS	60	0.6	0	4	0		0	0		0	0		0	0		0	0		0	0	364	3	1	0	healing	-1
NSSocorro	HFLC	23	0	3	3	Brown	ICS	80	0.8	1	5	0		0	1		0.77	0		0	0		0	0		0	0	376	3	1	0	healing	-2
Laranjeiras	HFLC	51	0	2	3	Brown	ICS	80	0.8	1	3	1		0.25	1		1.1	0		0	0		0	0		0	0	367	1	1	1	healed	-2
Laranjeiras	HFLC	27	1	8	5	Black	ICS	80	0.8	0	3	0		0	0		0	0		0	0		0	0		0	0	365	1	1	1	healed	-2
Laranjeiras	HFLC	33	0	8	3	Black	ILS	70	0.7	0	5	0		0	1		1.02	0		0	0		0	0		0	0
Laranjeiras	HFLC	29	0	1	3	Brown	ILS	60	0.6	1	4	0		0	0		0	0		0	0		0	0		0	0
Laranjeiras	HFLC	24	0	8	4	Brown	ICS	80	0.8	0	4	0		0	1		1.3	0		0	0		0	0		0	0	365	1	1	1	healed	-3
Laranjeiras	HFLC	21	0	8	4	Brown	ILS	60	0.6	0	5	0		0	0		0	0		0	0		0	0		0	0	402	3	1	0	healing	-2
Laranjeiras	HFLC	65	1	2	4	Brown	ICS	70	0.7	0	3	0		0	1		1.08	2		3.85	3		5.98	0		0	0	424	1	1	1	healed	-2
Laranjeiras	HFLC	38	0	2	4	Brown	ICS	80	0.8	1	3	0		0	0		0	0		0	0		0	0		0	0	403	1	1	1	healed	-2
Laranjeiras	HFLC	25	1	1	5	Brown	ILS	80	0.8	0	5	0		0	0		0	0		0	0		0	0		0	0
Laranjeiras	HFLC	23	0	8	3	Brown	ICS	60	0.6	1	2	0		0	0		0	0		0	0		0	0		0	0
Laranjeiras	HFLC	19	0	1	4	Brown	ICS	60	0.6	1	4	0		0	0		0	0		0	0		0	0		0	0
Laranjeiras	HFLC	47	1	8	3	White	ICS	60	0.6	1	3	0		0	0		0	0		0	0		0	0		0	0	427	2	1	1	healed	-1
Laranjeiras	HFLC	19	1	5	4	Brown	ICS	70	0.7	1	3	0		0	1		2.28	0		0	0		0	0		0	0	393	2	1	1	healed	-1
Laranjeiras	HFLC	39	0	8	4	Brown	ICS	60	0.6	0	3	0		0	1		0.6	2		1.3	1		0.54	1		0.38	0	385	2	1	1	healed	-1
Laranjeiras	HFLC	19	0	8	5	Black	ICS	80	0.8	0	3	0		0	0		0	0		0	0		0	0		0	0	385	1	1	1	healed	-2
Laranjeiras	HFLC	31	1	8	4	Black	ICS	80	0.8	1	3	0		0	0		0	0		0	0		0	0		0	0	392	2	1	1	healed	-1
Laranjeiras	HFLC	25	1	1	5	Brown	ICS	80	0.8	1	5	0		0	0		0	0		0	0		0	0		0	0	452	3	1	0	healing	-2
Laranjeiras	HFLC	29	0	3	4	Brown	ICS	80	0.8	0	4	0		0	0		0	0		0	0		0	0		0	0
Laranjeiras	HFLC	44	0	8	5	Brown	ILI	40	0.4	1	5	0		0	1		1.04	0		0	0		0	0		0	0	416	2	1	1	healed	-3
Laranjeiras	HFLC	33	0	1	3	Black	ICS	80	0.8	0	4	0		0	0		0	0		0	0		0	0		0	0	360	1	1	1	healed	-3
Laranjeiras	HFLC	28	0	2	4	Black	ILS	80	0.8	0	5	0		0	0		0	0		0	0		0	0		0	0	370	2	1	1	healed	-3
Laranjeiras	HFLC	42	0	1	5	Brown	CS	70	0.7	0	4	0		0	0		0	0		0	0		0	0		0	0	349	1	1	1	healed	-3
Estância	HFLC	32	0	2	4	Brown	ICS	50	0.5	0	4	0		0	0		0	0		0	0		0	0		0	0	380	3	1	0	healing	-1
Estância	HFLC	40	1	4	4	Brown	ICI	45	0.45	0	4	0		0	0		0	0		0	0		0	0		0	0	362	2	1	1	healed	-2
Estância	HFLC	26	1	2	4	Brown	ICS	60	0.6	0	3	1		0.84	0		0	0		0	0		0	0		0	0	389	2	1	1	healed	-1
Estância	HFLC	51	1	2	4	White	ICI	40	0.4	0	5	1		2.31	1		2.73	1		1.78	0		0	0		0	0	375	2	1	1	healed	-3
Estância	HFLC	31	1	1	4	Brown	CI	55	0.55	0	3	0		0	2		5.78	2		5.78	2		5.78	0		0	0
Estância	HFLC	43	1	3	4	Brown	CS	50	0.5	0	3	0		0	0		0	0		0	0		0	0		0	0
Estância	HFLC	12	1	8	4	Brown	ICS	60	0.6	0	3	0		0	1		1.05	0		0	1		1.89	0		0	0	403	3	1	0	not healed	0
Estância	HFLC	46	0	5	4	Brown	ICS	55	0.55	0	4	0		0	1		0.94	0		0	0		0	0		0	0	406	4	1	0	not healed	0
Estância	HFLC	20	0	8	4	Brown	ILS	60	0.6	1	4	0		0	3		5.7	2		2.85	1		0.95	0		0	0	380	3	1	0	healing	-1
Estância	HFLC	28	0	2	4	White	ICS	55	0.55	0	4	0		0	0		0	0		0	0		0	0		0	0	409	3	1	0	healing	-1
Estância	HFLC	31	1	8	4	White	CI	45	0.45	1	5	0		0	0		0	0		0	0		0	0		0	0	390	2	1	1	healed	-3
Estância	HFLC	15	1	8	4	White	ICS	55	0.55	0	5	0		0	1		1.14	0		0	0		0	0		0	0	415	2	1	1	healed	-3
Estância	HFLC	52	0	2	4	Brown	ICS	50	0.5	1	3	0		0	0		0	0		0	0		0	0		0	0	365	1	1	1	healed	-2
Capela	HFLC	18	1	1	4	Black	ICS	80	0.8	1	5	1		1.12	0		0	0		0	0		0	0		0	0
Capela	HFLC	22	0	2	4	White	ILS	60	0.6	0	4	0		0	1		0.21	0		0	0		0	0		0	0
Capela	HFLC	41	1	3	4	Brown	ICS	70	0.7	1	5	0		0	0		0	0		0	0		0	0		0	0
Capela	HFLC	40	0	1	3	White	ILS	60	0.6	0	5	1		0.62	1		2.12	0		0	0		0	0		0	0

## Sheet: SFSC
City	Treatment	Data from participants					Sample			Baseline					First 24h			24h			72h			7 days			Flare up
		Age	Gender	Income	General health	Race	Tooth	Memory file	Apical diameter	Signus tract	PAI	Tooth pain			Tooth pain			Tooth pain			Tooth pain			Tooth pain				Time of follow-up	PAI	Success	Clinical and radiographic success	Healing status	PAI change
												Verbal		VAS	Verbal		VAS	Verbal		VAS	Verbal		VAS	Verbal		VAS
NSSocorro	SFSC	83	0	2	3	White	ILI	R25	0.25	0	5	0		0	0		0	0		0	0		0	0		0	0	371	4	1	0	not healed	-1
NSSocorro	SFSC	23	0	8	4	Brown	ICS	R50	0.5	1	3	0		0	0		0	0		0	0		0	0		0	0
NSSocorro	SFSC	20	0	3	4	Brown	ILS	R50	0.5	0	5	0		0	1		0.71	1		0.5	0		0	0		0	0	372	1	1	1	healed	-4
NSSocorro	SFSC	48	0	2	1	Black	ILI	R40	0.4	0	3	0		0	1		1.25	1		0.7	0		0	0		0	0	378	1	1	1	healed	-2
NSSocorro	SFSC	37	0	3	3	Brown	CS	R50	0.5	0	2	0		0	2		2.18	0		0	0		0	0		0	0	365	1	1	1	healed	-1
NSSocorro	SFSC	22	0	2	3	Brown	ICS	R50	0.5	0	4	0		0	2		0.43	1		0.16	1		0.22	0		0	0	392	3	1	0	not healed	-1
NSSocorro	SFSC	54	1	1	3	Brown	CS	R50	0.5	0	3	0		0	0		0	0		0	0		0	0		0	0	378	1	1	1	healed	-2
NSSocorro	SFSC	26	0	8	4	Brown	ICS	R50	0.5	0	4	0		0	1		1.2	1		0.54	0		0	0		0	0	399	1	1	1	healed	-3
NSSocorro	SFSC	53	0	1	5	Black	ICS	R50	0.5	0	4	0		0	0		0	0		0	0		0	0		0	0
NSSocorro	SFSC	20	1	2	3	Brown	ICS	R50	0.5	0	3	0		0	1		1.96	0		0.33	0		0.22	0		0	0	373	1	1	1	healed	-2
NSSocorro	SFSC	34	0	8	4	Black	ILS	R50	0.5	0	3	0		0	1		0.65	3		4.48	0		0	0		0	0	392	2	1	1	healed	-1
NSSocorro	SFSC	59	1	8	3	Brown	CS	R50	0.5	1	3	0		0	0		0	0		0	0		0	0		0	0	378	2	1	1	healed	-1
NSSocorro	SFSC	42	1	8	4	Black	ILI	R40	0.4	0	5	1		1.69	0		0	0		0	0		0	0		0	0	358	3	1	0	not healed	-2
NSSocorro	SFSC	25	1	8	5	White	ILS	R50	0.5	0	5	0		0	0		0	0		0	0		0	0		0	0
NSSocorro	SFSC	31	0	3	4	Brown	ICS	R50	0.5	0	3	0		0	1		3.59	0		0	0		0	0		0	0
NSSocorro	SFSC	24	0	1	3	Brown	ICS	R50	0.5	1	2	0		0	0		0	0		0	0		0	0		0	0	385	1	1	1	healed	-1
NSSocorro	SFSC	30	1	2	4	Brown	ICS	R50	0.5	1	4	0		0	0		0	0		0	0		0	0		0	0	431	2	1	1	healed	-2
NSSocorro	SFSC	27	0	3	3	Brown	ICS	R50	0.5	0	3	0		0	1		0.54	0		0	0		0	0		0	0	379	1	1	1	healed	-2
NSSocorro	SFSC	28	1	3	4	Brown	ILS	R50	0.5	0	5	0		0	2		1.09	0		0	0		0	0		0	0
NSSocorro	SFSC	48	0	8	4	Brown	ILS	R50	0.5	1	4	0		0	0		0	0		0	0		0	0		0	0	383	2	1	1	healed	-2
Laranjeiras	SFSC	34	1	4	4	Brown	ICS	R50	0.5	0	3	0		0	0		0	0		0	0		0	0		0	0	365	1	1	1	healed	-2
Laranjeiras	SFSC	31	0	1	4	Brown	ILS	R50	0.5	0	3	1		0.16	1		0.1	0		0	0		0	0		0	0	360	1	1	1	healed	-2
Laranjeiras	SFSC	51	0	1	5	White	ICS	R50	0.5	1	3	0		0	0		0	0		0	0		0	0		0	0	379	1	1	1	healed	-2
Laranjeiras	SFSC	26	0	1	4	Brown	ILS	R50	0.5	0	4	0		0	0		0	0		0	0		0	0		0	0	402	1	1	1	healed	-3
Laranjeiras	SFSC	39	1	3	4	Brown	ICS	R50	0.5	0	4	0		0	0		0	0		0	0		0	0		0	0	407	3	0	0	not healed	-1
Laranjeiras	SFSC	73	0	2	3	Brown	ILI	R40	0.4	1	4	0		0	0		0	0		0	0		0	0		0	0	403	2	1	1	healed	-2
Laranjeiras	SFSC	33	0	2	3	Brown	ILS	R50	0.5	0	4	1		1.6	0		0	0		0	0		0	0		0	0	397	2	1	1	healed	-2
Laranjeiras	SFSC	46	0	5	3	Brown	CI	R50	0.5	0	4	0		0	3		7.5	4		9.23	0		0	0		0	1
Laranjeiras	SFSC	24	0	1	4	Brown	ILI	R40	0.4	0	3	0		0	0		0	0		0	0		0	0		0	0	378	1	1	1	healed	-2
Laranjeiras	SFSC	30	0	8	4	Brown	ILS	R50	0.5	0	4	o		0	0		0	0		0	0		0	0		0	0	371	2	1	1	healed	-2
Laranjeiras	SFSC	30	0	2	4	Brown	ICS	R50	0.5	0	3	2		3.13	4		8.91	0		0	0		0	0		0	0	386	2	1	1	healed	-1
Laranjeiras	SFSC	44	0	2	4	Brown	ILS	R50	0.5	0	4	0		0	0		0	0		0	0		0	0		0	0	396	3	1	0	not healed	-1
Laranjeiras	SFSC	36	0	2	5	Brown	ILS	R50	0.5	0	4	0		0	0		0	0		0	0		0	0		0	0	385	1	1	1	healed	-3
Laranjeiras	SFSC	24	1	8	4	White	ILS	R50	0.5	0	4	0		0	0		0	0		0	0		0	0		0	0
Laranjeiras	SFSC	35	0	3	3	Brown	ILS	R50	0.5	1	4	0		0	0		0	0		0	0		0	0		0	0	573	2	1	1	healed	-2
Laranjeiras	SFSC	18	0	1	4	Black	ICS	R50	0.5	0	3	0		0	0		0	0		0	0		0	0		0	0	354	1	1	1	healed	-2
Laranjeiras	SFSC	43	0	8	3	Brown	ICS	R50	0.5	0	5	0		0	0		0	0		0	0		0	0		0	0	434	1	1	1	healed	-4
Laranjeiras	SFSC	23	0	1	3	Brown	ICS	R50	0.5	1	3	0		0	0		0	0		0	0		0	0		0	0	364	1	1	1	healed	-2
Laranjeiras	SFSC	22	0	1	4	Brown	ICS	R50	0.5	0	3	0		0	0		0	0		0	0		0	0		0	0
Laranjeiras	SFSC	22	1	8	3	Brown	ILS	R50	0.5	1	4	0		0	2		0.88	1		0.66	0		0	0		0	0	377	1	1	1	healed	-3
Laranjeiras	SFSC	50	0	2	1	Brown	ILS	R50	0.5	0	3	0		0	1		1.53	2		3.74	0		0	0		0	0	356	1	1	1	healed	-2
Estância	SFSC	19	0	8	4	Brown	ILS	R50	0.5	0	2	0		0
Estância	SFSC	32	0	1	4	Black	ICS	R50	0.5	0	3	1		0.52	2		2.1	1		1.36	1		0.94	0		0	0	359	2	1	1	healed	-1
Estância	SFSC	18	0	8	1	Brown	ILS	R50	0.5	1	5	0		0	0		1	0		0.73	0		0.73	0		0	0	375	1	1	1	healed	-4
Estância	SFSC	51	1	1	4	Brown	ICS	R50	0.5	1	4	0		0	0		0	0		0	0		0	0		0	0	361	3	1	0	not healed	-1
Estância	SFSC	34	1	1	4	White	ICS	R50	0.5	0	3	0		0	0		0	0		0	0		0	0		0	0	396	3	1	0	not healed	0
Estância	SFSC	49	0	1	5	Brown	ICS	R50	0.5	1	3	0		0	0		0	0		0	0		0	0		0	0	399	2	1	1	healed	-1
Estância	SFSC	14	0	8	5	Brown	ICS	R50	0.5	0	4	0		0	1		0.84	1		1.05	0		0	0		0	0	382	1	1	1	healed	-3
Estância	SFSC	46	0	1	5	Brown	ICS	R50	0.5	0	5	0		0	1		0.21	0		0	0		0	0		0	0	399	2	1	1	healed	-3
Estância	SFSC	24	1	1	4	Brown	ILS	R50	0.5	0	3	0		0	3		5,36	3		5,36	0		0	0		0	0
Estância	SFSC	37	0	1	3	Brown	ILS	R50	0.5	0	4	0		0	3		7,16	3		4,74	2		2,63	0		0	0	364	3	1	0	healing	-1
Estância	SFSC	39	0	8	3	White	ICS	R50	0.5	0	4	0		0	1		0.74	0		0	0		0	0		0	0	376	3	1	0	not healed	-1
Estância	SFSC	49	0	8	4	Brown	ICS	R50	0.5	1	4	0		0	0		0	0		0	0		0	0		0	0	385	2	1	1	healed	-2
Estância	SFSC	33	0	3	4	White	ILS	R50	0.5	0	4	0		0	0		0	0		0	0		0	0		0	0	371	2	1	1	healed	-2
Capela	SFSC	43	0	1	4	White	ILS	R50	0.8	1	4	1		0.71	0		0	0		0	0		0	0		0	0	398	4	1	0	not healed	0
Capela	SFSC	34	0	1	4	White	ILS	R50	0.5	0	4	1		0.61	5		10	5		10	5		10	4		9.5	1
Capela	SFSC	30	0	3	4	Brown	ILS	R50	0.5	1	4	0		0	0		0	0		0	0		0	0		0	0
Capela	SFSC	28	0	1	4	White	ICS	R50	0.5	1	2	0		0	0		0	0		0	0		0	0		0	0
Capela	SFSC	18	0	1	4	White	ILS	R40	0.4	0	1	0		0										0		0	0
Capela	SFSC	18	1	2	4	White	ILS	R50	0.5	0	3	0		0	0		0	0		0	0		0	0		0	0
